# Supplementary material for: Selective-Area Epitaxy of InGaAsP Buffer Multilayer for In-Plane InAs Nanowire Integration
Source: Materials (Basel). 2022 Mar 30;15(7):2543. doi: 10.3390/ma15072543 (PMC8999517; doi:10.3390/ma15072543)
Supplement: Supplementary file 1 [file materials-15-02543-s001.zip]

Archive with 1 entries (1 files):
- materials-1653243-supplementary.pdf
